# Supplementary material for: Microbial Residents of the Atlantis Massif’s Shallow Serpentinite Subsurface
Source: Appl Environ Microbiol. 2020 May 19;86(11):e00356-20. doi: 10.1128/AEM.00356-20 (PMC7237769; doi:10.1128/AEM.00356-20)
Supplement: Supplemental file 2 [file AEM.00356-20-sd001.xls]

## Sheet: Sheet1
IODP ID	ID used in this study	Site and Hole	Meter Below the Seafloor	Rock Type
357-68B-1R-1, 139-144 cm	0AMRd002A	M0068B	1.39	Metagabbro
357-68B-1R-1, 139-144 cm	0AMRd002C	M0068B	1.39	Metagabbro
357-68B-8R-1, 29-34 cm	0AMRd005A	M0068B	9.02	serpentinized harzburgite
357-69A-4R-1, 25-35 cm	0AMRd006A	M0069A	5.41	Foraminiferal carbonate sand
357-69A-4R-1, 25-35 cm	0AMRd006C	M0069A	5.41	Foraminiferal carbonate sand
357-69A-4R-1, 75-85 cm	0AMRd007A	M0069A	5.91	Foraminiferal carbonate sand
357-69A-4R-1, 75-85 cm	0AMRd007C	M0069A	5.91	Foraminiferal carbonate sand
357-69A-4R-1, 121-131 cm	0AMRd008C	M0069A	6.37	Basalt in carbonate sand
357-69A-5R-1, 137-151 cm	0AMRd010A	M0069A	8.25	Metadolerite with carbonate veins
357-69A-7R-1, 73-75 cm	0AMRd014A	M0069A	11.05	Metadolerite rubble
357-70A-2R-1, 87-97 cm	0AMRd019A	M0070A	2.65	Carbonate-hosted basalt breccia
357-70C-3R-1, 79-85 cm	0AMRd023A	M0070C	3.49	Carbonate-hosted basalt breccia
357-70C-3R-1, 79-85 cm	0AMRd023B	M0070C	3.49	Carbonate-hosted basalt breccia
357-70C-3R-1, 85-91 cm	0AMRd024A	M0070C	3.55	Carbonate-hosted basalt breccia
357-70C-3R-1, 85-91 cm	0AMRd024C	M0070C	3.55	Carbonate-hosted basalt breccia
357-71B-2R-2, 53-58 cm	0AMRd030A	M0071B	2.25	Serpentinized harzburgite
357-71B-2R-2, 53-58 cm	0AMRd030C	M0071B	2.25	Serpentinized harzburgite
357-71B-2R-1, 64-66 cm	0AMRd031A	M0071B	2.36	Serpentinized harzburgite
357-71B-2R-1, 64-66 cm	0AMRd031C	M0071B	2.36	Serpentinized harzburgite
357-71C-2R-1, 78-84 cm	0AMRd033A	M0071C	3.46	Serpentinized harzburgite
357-71C-2R-1, 78-84 cm	0AMRd033C	M0071C	3.46	Serpentinized harzburgite
357-71C-2R-1, 84-90 cm	0AMRd034A	M0071C	3.52	Serpentinized harzburgite
357-71C-2R-1, 84-90 cm	0AMRd034B	M0071C	3.52	Serpentinized harzburgite
357-71C-5R-CC, 5-10 cm	0AMRd036A	M0071C	7.84	Serpentinized harzburgite
357-72B-3R-1, 34-36 cm	0AMRd045A	M0072B	3.78	Rubble of metabasalt, metagabbro, and serpentinized harzburgite
357-72B-3R-1, 34-36 cm	0AMRd045B	M0072B	3.78	Rubble of metabasalt, metagabbro, and serpentinized harzburgite
357-72B-7R-1, 109-115 cm	0AMRd048A	M0072B	10.078	Metagabbro
357-72B-7R-1, 109-115 cm	0AMRd048C	M0072B	10.078	Metagabbro
357-72B-7R-1, 115-125 cm	0AMRd049A	M0072B	10.138	Metagabbro
357-72B-7R-1, 115-125 cm	0AMRd049C	M0072B	10.138	Metagabbro
357-72B-7R-1, 126-136 cm	0AMRd050-051-052A	M0072B	10.248	Metagabbro
357-72B-7R-1, 126-136 cm	0AMRd050-051-052C	M0072B	10.248	Metagabbro
357-74A-1R-1, 10-20 cm	0AMRd055A	M0074A	0.1	Carbonate sand
357-74A-1R-1, 10-20 cm	0AMRd055C	M0074A	0.1	Carbonate sand
357-74A-1R-1, 50-60 cm	0AMRd056A	M0074A	0.5	Carbonate sand
357-74A-1R-1, 50-60 cm	0AMRd056C	M0074A	0.5	Carbonate sand
357-75A-1R-CC, 0-4 cm	0AMRd057A	M0075A	0.52	Serpentinite with talc amphiphole alteration
357-75A-1R-CC, 0-4 cm	0AMRd057C	M0075A	0.52	Serpentinite with talc amphiphole alteration
357-75B-2R-1, 68-78 cm	0AMRd058A	M0075B	2.958	Rubble: metadolerite
357-75B-2R-1, 68-78 cm	0AMRd058C	M0075B	2.958	Rubble: metadolerite
357-75B-2R-1, 72-88 cm	0AMRd059A	M0075B	2.998	Rubble: metadolerite
357-75B-2R-1, 72-88 cm	0AMRd059B	M0075B	2.998	Rubble: metadolerite
357-76B-5R-1, 14-28 cm	0AMRd067A	M0076B	6.869	Serpentinized harzburgite with talc-amph-chlorite alteration
357-76B-5R-1, 14-28 cm	0AMRd067C	M0076B	6.869	Serpentinized harzburgite with talc-amph-chlorite alteration
357-76B-7R-1, 105-120 cm	0AMRd071A	M0076B	10.774	Serpentinized harzburgite
357-76B-9R-1, 34-41 cm	0AMRd072A	M0076B	13.214	Serpentinized harzburgite with talc-amph-chlorite alteration & carbonate veins
357-76B-9R-1, 34-41 cm	0AMRd072B	M0076B	13.214	Serpentinized harzburgite with talc-amph-chlorite alteration & carbonate veins
357-76B-9R-1, 43-52 cm	0AMRd073A	M0076B	13.304	Serpentinized harzburgite with talc-amph-chlorite alteration & carbonate veins
357-76B-10R-1, 91-111 cm	0AMRd075A	M0076B	15.051	Serpentinized harzburgite with talc-amph-chlorite alteration
357-76B-10R-1, 91-111 cm	0AMRd076A	M0076B	15.051	Serpentinized harzburgite with talc-amph-chlorite alteration
