# Supplementary material for: Microbial Residents of the Atlantis Massif’s Shallow Serpentinite Subsurface
Source: Appl Environ Microbiol. 2020 May 19;86(11):e00356-20. doi: 10.1128/AEM.00356-20 (PMC7237769; doi:10.1128/AEM.00356-20)
Supplement: Supplemental file 3 [file AEM.00356-20-sd002.xls]

## Sheet: Non-Serpentinite
Sample ID	IODP ID	Meters Below the Seafloor	Extracted rock (g)	Lysate DNA (ng per g rock)	Post-washing DNA (ng per g of rock)	Purified DNA (ng per g rock)	Total sequences	Sequences after quality filtering
0AMRd002A	357-68B-1R-1, 139-144 cm	1.39	39	243.69	4.77	0.28 <	1186	942
0AMRd006A	357-69A-4R-1, 25-35 cm	5.41	6	234	6.68	0.33 <	74705	56446
0AMRd007A	357-69A-4R-1, 75-85 cm	5.91	6	282	15.12	0.37 <	8766	6974
0AMRd008C	357-69A-4R-1, 121-131 cm	6.37	39	122.53	4.03	0.22 <	1756	950
0AMRd010A	357-69A-5R-1, 137-151 cm	8.25	33.5	156.38	2.8	0.54 <	3439	2282
0AMRd019A	357-70A-2R-1, 87-97 cm	2.65	38	142.84	6.67	0.36 <	1713	1248
0AMRd023A	357-70C-3R-1, 79-85 cm	3.49	37	116.02	3.04	0.28 <	10080	7773
0AMRd024A	357-70C-3R-1, 85-91 cm	3.55	39	183.46	2.85	0.23 <	2971	2086
0AMRd048A	357-72B-7R-1, 109-115 cm	10.078	39	324.69	4.92	0.19 <	5200	3824
0AMRd049A	357-72B-7R-1, 115-125 cm	10.138	39	262.38	6.27	0.22 <	1571	913
0AMRd050-051-052A	357-72B-7R-1, 126-136 cm	10.248	38	315.47	11.84	0.21 <	3107	1889
0AMRd055A	357-74A-1R-1, 10-20 cm	0.1	5.5	118.18	26.45	0.43 <	307939	241099
0AMRd056A	357-74A-1R-1, 50-60 cm	0.5	6	166.83	16.06	0.41 <	150742	116366
0AMRd058A	357-75B-2R-1, 68-78 cm	2.958	39	100	1.43	0.33 <	3563	2373
0AMRd059A	357-75B-2R-1, 72-88 cm	2.998	40	327.03	4.5	0.4 <	8032	5158
