# Supplementary material for: Microbial Residents of the Atlantis Massif’s Shallow Serpentinite Subsurface
Source: Appl Environ Microbiol. 2020 May 19;86(11):e00356-20. doi: 10.1128/AEM.00356-20 (PMC7237769; doi:10.1128/AEM.00356-20)
Supplement: Supplemental file 4 [file AEM.00356-20-sd003.xls]

## Sheet: Sheet1
Sample ID	Proposed Site	Site and Hole	Water Depth (mbsf)	Water Category	Cast Number
0AMFd100B	AM-06	M0069A	Bucket	Surface	NA		For site numbers where coring was not conducted but CTD casts were undertaken, the suffixes “X” and “Z” were applied.
0AMFd101B	AM-01	M0072X	4200	Deep	JC130_007		The water depth indicating where the CTDs got fired.
0AMFd104B	AM-09	M0074A	1550	Deep	JC130_009		The water categories are based on the water range (700-1600 mbsf = Deep, 200-600 mbsf = Shallow, 0-11 mbsf = Surface)
0AMFd105B	AM-09	M0074A	1551	Deep	JC130_009
0AMFd107B	AM-09	M0074A	1041	Deep	JC130_009
0AMFd108B	AM-09	M0074A	1041	Deep	JC130_009
0AMFd109B	AM-09	M0074A	752	Deep	JC130_009
0AMFd110B	AM-09	M0074A	752	Deep	JC130_009
0AMFd111B	AM-09	M0074A	523	Shallow	JC130_009
0AMFd112A	AM-09	M0074A	523	Shallow	JC130_009
0AMFd113B	AM-09	M0074A	6	Surface	JC130_009
0AMFd114A	AM-09	M0074A	6	Surface	JC130_009
0AMFd121B	AM-03	M0075A	1581	Deep	JC130_010
0AMFd122B	AM-03	M0075A	1581	Deep	JC130_010
0AMFd123B	AM-03	M0075A	1061	Deep	JC130_010
0AMFd124B	AM-03	M0075A	1061	Deep	JC130_010
0AMFd125B	AM-03	M0075A	534	Shallow	JC130_010
0AMFd126B	AM-03	M0075A	534	Shallow	JC130_010
0AMFd127B	AM-03	M0075A	7	Surface	JC130_010
0AMFd128B	AM-03	M0075A	7	Surface	JC130_010
0AMFd129B	AM-03	M0075Z	807	Deep	JC130_12
0AMFd132B	AM-03	M0075Z	802	Deep	JC130_12
0AMFd135B	AM-03	M0075Z	797	Deep	JC130_12
0AMFd147A	AM-04	M0071B	Bucket	Surface	NA
0AMFd163A	AM-04	M0071C	Bucket	Surface	NA
0AMFd173A	AM-03	M0075B	Bucket	Surface	NA
0AMFd189B	AM-02	M0068A	1099	Deep	JC130_001
0AMFd190A	AM-02	M0068A	1099	Deep	JC130_001
0AMFd193B	AM-02	M0068A	763	Deep	JC130_001
0AMFd194B	AM-02	M0068A	763	Deep	JC130_001
0AMFd196B	AM-02	M0068A	385	Shallow	JC130_001
0AMFd197B	AM-02	M0068A	385	Shallow	JC130_001
0AMFd200B	AM-02	M0068A	8	Surface	JC130_001
0AMFd264B	AM-06	M0069A	848	Deep	JC130_002
0AMFd265A	AM-06	M0069A	848	Deep	JC130_002
0AMFd268B	AM-06	M0069A	583	Shallow	JC130_002
0AMFd269B	AM-06	M0069A	583	Shallow	JC130_002
0AMFd271B	AM-06	M0069A	293	Shallow	JC130_002
0AMFd272B	AM-06	M0069A	293	Shallow	JC130_002
0AMFd274A	AM-06	M0069A	11	Surface	JC130_002
0AMFd275A	AM-06	M0069A	11	Surface	JC130_002
0AMFd408A	AM-06	M0069A	848	Deep	JC130_003
0AMFd409B	AM-06	M0069A	848	Deep	JC130_003
0AMFd439B	AM-07	M0070A	1145	Deep	JC130_004
0AMFd440B	AM-07	M0070A	1145	Deep	JC130_004
0AMFd443B	AM-07	M0070A	760	Deep	JC130_004
0AMFd444B	AM-07	M0070A	760	Deep	JC130_004
0AMFd446B	AM-07	M0070A	380	Shallow	JC130_004
0AMFd447A	AM-07	M0070A	380	Shallow	JC130_004
0AMFd449A	AM-07	M0070A	5	Surface	JC130_004
0AMFd450B	AM-07	M0070A	5	Surface	JC130_004
0AMFd615B	AM-04	M0071A	1387	Deep	JC130_005
0AMFd616A	AM-04	M0071A	1387	Deep	JC130_005
0AMFd623A	AM-04	M0071A	902	Deep	JC130_005
0AMFd624A	AM-04	M0071A	902	Deep	JC130_005
0AMFd626B	AM-04	M0071A	454	Shallow	JC130_005
0AMFd627B	AM-04	M0071A	454	Shallow	JC130_005
0AMFd629A	AM-04	M0071A	6	Surface	JC130_005
0AMFd630A	AM-04	M0071A	6	Surface	JC130_005
0AMFd757B	AM-01	M0072A	818	Deep	JC130_006
0AMFd758A	AM-01	M0072A	818	Deep	JC130_006
0AMFd765B	AM-01	M0072A	482	Shallow	JC130_006
0AMFd766B	AM-01	M0072A	482	Shallow	JC130_006
0AMFd768B	AM-01	M0072A	243	Shallow	JC130_006
0AMFd769A	AM-01	M0072A	243	Shallow	JC130_006
0AMFd771A	AM-01	M0072A	4	Surface	JC130_006
0AMFd772A	AM-01	M0072A	4	Surface	JC130_006
0AMFd941A	AM-01	M0072X	755	Deep	JC130_007
0AMFd963B	AM-05	M0073A	1428	Deep	JC130_008
0AMFd964A	AM-05	M0073A	1428	Deep	JC130_008
0AMFd971B	AM-05	M0073A	960	Deep	JC130_008
0AMFd972B	AM-05	M0073A	960	Deep	JC130_008
0AMFd974A	AM-05	M0073A	482	Shallow	JC130_008
0AMFd975B	AM-05	M0073A	482	Shallow	JC130_008
0AMFd977A	AM-05	M0073A	4	Surface	JC130_008
0AMFd978A	AM-05	M0073A	4	Surface	JC130_008
